# Supplementary material for: Nurse-Led Interventions Targeting Clinical Correlates of Immunosenescence in Older Adults: A Scoping Review
Source: Medicina (Kaunas). 2026 Jan 26;62(2):262. doi: 10.3390/medicina62020262 (PMC12941727; doi:10.3390/medicina62020262)
Supplement: Supplementary file 1 [file medicina-62-00262-s001.zip]

Archive with 1 entries (1 files):
- medicina-4100675-supplementary.pdf
